# Supplementary material for: A Simple Novel Technique of Infrared Meibography by Means of Spectral-Domain Optical Coherence Tomography: A Cross-Sectional Clinical Study
Source: PLoS One. 2016 Oct 31;11(10):e0165558. doi: 10.1371/journal.pone.0165558 (PMC5087862; doi:10.1371/journal.pone.0165558)
Supplement: S1 Table — A table with summaries of demographic data of patients. (XLSX) [file pone.0165558.s001.xlsx]

## Sheet: Foglio1
Gender_Healthy	Age_Healthy	Gender_MGD	Age_Healthy	Gender_Overall Population	Healthy_Overall Popilation
1	42	1	33	1	42
2	60	1	52	2	60
1	45	1	65	1	45
2	31	1	45	2	31
2	32	2	31	2	32
2	36	1	32	2	36
2	63	2	58	2	63
1	42	2	63	1	42
2	58	1	42	2	58
1	33	2	58	1	33
2	42	1	33	2	42
1	35	1	42	1	35
1	45	1	65	1	45
2	31	1	45	2	31
2	32	2	31	2	32
2	26	1	32	2	26
2	63	2	36	2	63
1	42	2	63	1	42
2	58	1	42	2	58
1	33	2	58	1	33
1	42	1	33	1	42
2	65	1	42	2	65
1	45	1	65	1	45
2	31	1	45	2	31
2	32	2	36	2	32
2	26	1	32	2	26
2	63	2	36	2	63
1	42	2	63	1	42
2	58	1	42	2	58
1	33	2	58	1	33
1	42	1	33	1	42
2	65	1	42	2	65
1	45	1	60	1	45
2	31	1	45	2	31
2	32	2	36	2	32
2	36	2	32	2	36
2	63	1	36	2	63
1	42	2	63	1	42
2	58	1	42	2	58
1	33	2	58	1	33
1	42	1	33	1	42
1	60	1	42	1	60
1	45	1	60	1	45
2	31	1	45	2	31
2	32	2	31	2	32
2	36	2	32	2	36
2	63	2	36	2	63
1	42	2	63	1	42
2	58	1	42	2	58
1	33	2	58	1	33
1	42	1	33	1	42
1	67	2	31	1	67
1	45	2	32	1	45
2	31	2	36	2	31
2	32	2	63	2	32
2	22	2	51	2	22
2	63	2	31	2	63
1	42	2	54	1	42
2	58	2	36	2	58
2	32	2	63	2	32
2	31	2	58	2	31
2	63			2	63
1	42			1	42
2	58			2	58
1	33			1	33
1	42			1	42
1	60			1	60
1	45			1	45
2	31			2	31
1	42			1	42
2	58			2	58
2	64			2	64
1	42			1	42
2	58			2	58
2	32			2	32
				1	33
				1	52
				1	65
				1	45
				2	31
				1	32
				2	58
				2	63
				1	42
				2	58
				1	33
				1	42
				1	65
				1	45
				2	31
				1	32
				2	36
				2	63
				1	42
				2	58
				1	33
				1	42
				1	65
				1	45
				2	36
				1	32
				2	36
				2	63
				1	42
				2	58
				1	33
				1	42
				1	60
				1	45
				2	36
				2	32
				1	36
				2	63
				1	42
				2	58
				1	33
				1	42
				1	60
				1	45
				2	31
				2	32
				2	36
				2	63
				1	42
				2	58
				1	33
				2	31
				2	32
				2	36
				2	63
				2	51
				2	31
				2	54
				2	36
				2	63
				2	58
